# Supplementary material for: Comparative effectiveness of different modes of exercise interventions in diabetics with frailty in China: a systematic review and a network meta-analysis
Source: Diabetol Metab Syndr. 2024 Feb 26;16:48. doi: 10.1186/s13098-023-01248-x (PMC10895831; doi:10.1186/s13098-023-01248-x)
Supplement: Supplementary file 1 — Additional file 1: Supplementary materials. [file 13098_2023_1248_MOESM1_ESM.zip]

Archive with 26 entries (26 files):
- Additional file 1-Table 1 Results of literature search.docx
- Additional file 2-Figure 1 Results on risk of bias (using RoB2) of including RCTs.docx
- Additional file 3-Figure 2 Fasting blood glucose ranking chart.docx
- Additional file 4-Figure 3 Fasting blood glucose forest plot.docx
- Additional file 5-Figure 4 Fasting blood glucose funnel chart.docx
- Additional file 6-Figure 5 Glycated hemoglobin ranking scale.docx
- Additional file 7-Figure 6 Glycated hemoglobin forest plot.docx
- Additional file 8-Figure 7 Glycated hemoglobin funnel diagram.docx
- Additional file 9-Figure 8 Postprandial glucose ranking scale.docx
- Additional file 10-Figure 9 Postprandial blood glucose forest plot.docx
- Additional file 11-Figure 10 Postprandial blood glucose funnel chart.docx
- Additional file 12-Figure 11 Total cholesterol sorting scale chart.docx
- Additional file 13-Figure 12 Total cholesterol forest plot.docx
- Additional file 14-Figure 13 Total cholesterol funnel chart.docx
- Additional file 15-Figure 14 Triglyceride sorting grade chart.docx
- Additional file 16-Figure 15 Triglyceride forest plot.docx
- Additional file 17-Figure 16 Triglyceride funnel diagram.docx
- Additional file 18-Figure 17 LDL sorting grade chart.docx
- Additional file 19-Figure 18 Low-density lipoprotein forest plot.docx
- Additional file 20-Figure 19 Low-density lipoprotein funnel diagram.docx
- Additional file 21-Figure 20 SPPB score sorting scale graph.docx
- Additional file 22-Figure 21 SPPB score sorting forest chart.docx
- Additional file 23-Figure 22 SPPB score funnel chart.docx
- Additional file 24-Figure 23 BMI score sorting graph.docx
- Additional file 25-Figure 24 BMI forest map.docx
- Additional file 26-Figure 25 BMI funnel diagram.docx
